# Supplementary material for: Role of SaPCR2 in Zn Uptake in the Root Elongation Zone of the Zn/Cd Hyperaccumulator Sedum alfredii
Source: Life (Basel). 2022 May 23;12(5):768. doi: 10.3390/life12050768 (PMC9146221; doi:10.3390/life12050768)
Supplement: Supplementary file 1 [file life-12-00768-s001.zip]

Archive with 1 entries (1 files):
- life-1705224-supplementary.pdf
